# Supplementary material for: Effect of a pay-it-forward strategy on reducing HPV vaccine delay and increasing uptake among 15- to 18-year-old girls in China: A randomized controlled trial
Source: PLoS Med. 2025 Jul 31;22(7):e1004535. doi: 10.1371/journal.pmed.1004535 (PMC12331080; doi:10.1371/journal.pmed.1004535)
Supplement: S1 Data — (XLSX) [file pmed.1004535.s003.xlsx]

## Sheet: database
arm	study site	appointment	uptake	uptake2	donation	postcard writing	A0.1	Age1	Age2	A1	A2	A4	A6	A7	A8	A9	B1	C1	C2	C3	C4.1	C4.2	C4.3	C5.1	C5.2	C5.3	C6.1	C6.2	C6.3	C7.1	C7.2	C7.3	C8	C9	C10	C11	C12	C13	C14	C15	C16	C17	C18	C19
0	1	0	0				2022-07-11	18	50	1	1	2	5	5	1	2	1	1	1	1	1	1	1	4	3	3	3	3	3	3	3	3	2	2	2	2	2	2	2	1	1	3	2	5
0	1	0	0				2022-07-11	16	46	1	1	2	5	4	6	2	1	1	1	1	1	1	1	3	3	3	3	3	3	3	3	3	1	2	2	2	2	2	2	2	1	3	2	3
0	1	0	0				2022-07-11	15	45	2	1	2	5	7	5	2	1	1	1	1	2	2	1	4	4	4	3	3	3	3	3	3	1	2	2	2	2	2	2	2	1	3	2	2
0	1	0	0				2022-07-11	15	46	2	1	2	4	3	4	2	1	1	1	1	1	1	1	4	4	4	3	3	3	3	3	3	1	1	1	1	1	1	2	1	1	2	2	4
0	1	0	0				2022-07-12	16	54	2	1	3	2	2	1	2	1	1	1	1	1	1	1	4	4	4	3	3	3	3	3	3	1	2	2	2	2	2	2	2	2	3	2	2
0	1	0	0				2022-07-12	17	46	2	1	2	5	5	5	2	1	1	1	2	1	1	1	3	3	3	3	3	3	3	3	3	1	1	1	2	1	2	2	2	1	3	1	-3
0	1	1	0				2022-07-12	18	47	2	1	3	5	4	4	3	1	2	1	2	1	1	1	1	1	1	1	1	1	1	1	1	1	2	2	2	2	2	2	1	1	3	1	-3
0	1	0	0				2022-07-12	18	49	2	1	2	5	5	6	1	1	1	1	2	1	1	1	4	4	4	4	4	4	4	4	4	1	2	2	2	2	2	2	2	1	3	2	2
0	1	1	1	1			2022-07-12	18	43	2	1	2	4	7	1	2	1	1	1	2	1	1	1	4	4	3	4	3	3	1	3	3	1	1	1	2	2	2	2	1	1	3	2	2
0	1	0	0				2022-07-12	18	44	2	1	1	3	3	1	2	1	1	1	1	1	1	1	4	4	4	4	4	4	4	4	4	1	2	2	2	2	2	1	2	1	3	2	2
0	1	0	0				2022-07-14	17	52	2	1	2	4	4	4	1	1	1	1	1	1	1	1	4	3	3	3	3	3	3	3	3	1	2	2	2	2	1	2	1	1	3	2	2
0	1	0	0				2022-07-14	16	46	2	1	2	4	4	3	2	1	1	1	1	1	1	1	3	3	3	3	3	3	3	3	3	2	2	2	2	2	2	2	2	1	1	-3	-3
0	1	0	0				2022-07-15	17	67	1	1	2	5	6	5	2	1	1	1	1	1	1	1	4	3	3	4	4	4	4	4	4	1	2	2	2	2	2	2	2	1	3	2	2
0	1	1	1	1			2022-07-15	16	38	2	1	2	2	6	2	2	1	1	1	2	2	2	2	4	4	4	4	4	4	4	4	4	2	1	1	2	1	2	2	1	1	1	-3	-3
0	1	0	0				2022-07-18	16	35	2	1	2	3	6	3	2	1	1	1	1	1	1	1	4	4	4	3	3	3	3	3	3	1	2	1	2	2	2	2	2	1	3	2	3
0	1	0	0				2022-07-18	18	49	2	1	2	5	5	4	2	1	1	1	2	1	1	1	3	3	3	3	3	3	3	3	3	2	1	1	2	2	2	2	1	1	3	2	4
0	1	0	0				2022-07-19	16	47	2	1	2	4	4	5	2	1	1	1	2	1	1	1	4	4	4	4	4	4	4	4	4	1	2	2	2	2	2	2	2	1	3	2	1
0	1	0	0				2022-07-19	18	44	2	1	2	3	6	3	2	1	1	1	1	1	1	1	3	3	3	3	3	3	3	3	3	1	1	2	2	2	2	2	2	1	3	2	2
0	1	0	0				2022-07-19	17	41	2	2	2	2	5	4	2	1	1	1	2	1	1	1	4	4	4	3	3	3	4	4	4	2	2	2	2	2	2	2	2	1	3	2	3
0	1	0	0				2022-07-20	16	48	1	1	2	5	4	5	2	1	1	1	2	2	2	1	4	4	2	4	4	4	4	4	3	1	2	2	2	1	2	2	2	1	3	2	3
0	1	0	0				2022-07-20	17	41	2	1	2	3	2	1	2	1	1	1	1	1	1	1	3	3	3	3	3	3	3	3	3	1	1	1	2	2	2	2	1	1	3	2	4
0	1	0	0				2022-07-20	18	52	1	1	2	5	1	4	2	1	1	1	1	1	1	1	4	4	4	4	4	4	4	4	4	1	2	2	2	2	2	2	2	1	3	2	5
0	1	0	0				2022-07-20	17	55	1	1	2	3	4	1	2	1	1	1	1	1	1	1	3	3	3	3	3	3	3	3	3	2	2	2	2	2	2	2	1	1	3	2	3
0	1	0	0				2022-07-21	17	42	2	1	2	4	4	4	2	1	1	1	1	1	1	1	4	4	3	3	3	3	3	3	3	1	1	1	2	2	1	1	2	1	3	2	3
0	1	0	0				2023-01-05	17	46	1	1	2	5	5	5	2	1	1	1	2	2	1	1	4	4	4	4	4	4	4	3	3	1	2	2	2	2	2	2	2	1	3	2	2
0	1	0	0				2023-01-05	17	46	2	1	2	4	4	5	2	1	1	1	2	1	1	1	4	4	4	3	3	3	3	3	3	1	2	2	2	1	2	2	1	1	4	-3	-3
0	1	0	0				2023-01-05	17	50	1	1	2	5	5	5	2	1	1	1	2	1	1	1	4	4	3	4	4	3	4	4	3	1	2	2	2	2	2	2	2	1	3	1	-3
0	1	0	0				2023-01-05	17	52	1	1	2	5	4	5	2	1	1	1	1	1	1	1	4	4	4	4	4	4	4	4	4	1	2	2	2	2	2	2	2	1	3	2	4
0	1	0	0				2023-01-05	17	52	1	1	2	4	3	2	2	1	1	1	2	1	1	1	3	3	3	3	3	3	3	3	3	2	2	2	2	2	2	2	2	1	3	2	4
0	1	0	0				2023-01-05	16	41	2	1	2	3	3	2	2	1	1	1	1	1	1	1	4	3	3	3	3	3	3	3	3	1	2	2	2	2	2	2	2	1	4	-3	-3
0	1	0	0				2023-01-05	17	53	2	1	2	4	6	4	3	1	1	1	1	1	1	1	4	1	1	4	1	1	4	1	1	1	2	1	2	2	2	2	2	1	3	2	5
0	1	0	0				2023-01-05	17	55	1	1	2	4	5	4	2	1	1	1	1	1	1	1	3	3	3	3	3	3	3	3	3	2	2	2	2	2	2	2	2	2	3	2	4
0	1	0	0				2023-01-06	16	46	2	1	2	4	1	5	2	1	1	1	2	1	1	1	4	4	4	3	3	3	3	3	3	1	2	2	2	2	2	1	2	1	3	2	4
0	1	0	0				2023-01-06	16		2	1	2	4	1	4	2	1	1	1	1	1	1	1	3	3	3	3	3	3	3	3	3	1	2	2	2	2	1	1	1	1	3	2	3
0	1	0	0				2023-01-06	17	46	2	1	2	2	7	1	2	1	1	1	2	1	1	1	3	3	3	3	3	3	3	3	3	2	2	2	2	2	2	2	2	1	3	2	3
0	1	0	0				2023-01-06	18	18	2	1	1	4	7	6	2	1	1	1	1	1	1	1	4	4	4	4	4	4	4	4	4	1	2	2	2	2	2	2	2	1	3	2	5
0	1	0	0				2023-01-06	16	51	2	1	2	4	6	5	2	1	1	1	1	1	1	1	4	4	4	3	3	3	3	3	3	1	2	2	2	2	2	2	2	1	3	2	3
0	1	0	0				2023-01-06	18	41	2	1	2	4	5	4	2	1	1	1	2	1	1	1	4	4	4	4	4	4	4	4	4	2	2	2	2	2	2	2	2	1	3	2	3
0	1	0	0				2023-01-06	18		2	1	2	2	3	2	2	1	1	1	1	1	1	1	3	3	3	3	3	3	3	3	3	1	2	2	2	2	2	2	2	2	4	-3	-3
0	1	0	0				2023-01-06	18	39	2	1	2	3	4	3	2	1	1	1	1	1	1	1	4	4	4	3	3	3	3	3	3	1	2	2	2	2	2	2	2	1	3	2	3
0	2	1	1	0			2022-08-18	16	40	2	1	2	3	2	1	2	1	1	1	2	1	1	1	4	4	4	3	3	3	3	3	3	1	2	2	2	2	2	2	1	1	3	2	5
0	2	0	0				2022-08-18	17	43	2	1	2	3	2	2	2	1	1	1	2	1	1	1	4	4	4	4	4	4	4	4	4	1	2	1	2	2	1	2	2	1	4	-3	-3
0	2	1	1	1			2022-08-18	17	39	2	1	2	3	6	1	2	1	1	1	2	1	1	1	4	4	4	4	4	4	4	4	4	1	2	1	2	2	2	2	1	1	1	-3	-3
0	2	1	1	1			2022-08-18	15	35	2	1	2	2	2	1	2	1	1	1	1	1	1	1	4	4	4	4	4	4	4	4	4	1	2	2	2	2	2	2	2	1	1	-3	-3
0	2	1	1	1			2022-08-18	17	42	2	1	2	2	7	2	1	1	1	1	1	1	1	1	4	4	4	3	3	3	3	3	3	1	1	1	1	1	1	2	1	1	3	1	-3
0	2	0	0				2022-08-18	18	41	2	1	2	2	2	1	2	1	1	1	1	1	1	1	3	3	3	3	3	3	3	3	3	1	2	2	2	1	2	2	1	1	3	2	2
0	2	0	0				2022-08-18	16	38	2	1	2	3	7	4	2	1	1	1	2	1	1	1	4	4	4	4	4	4	4	4	4	1	2	2	2	2	2	2	2	1	3	2	3
0	2	0	0				2022-08-18	18	44	2	1	2	3	3	5	2	1	1	1	1	1	1	1	4	4	4	3	3	3	3	3	3	1	2	2	2	1	2	2	2	1	3	2	2
0	2	0	0				2022-08-18	17	41	2	1	2	3	3	2	2	1	2	1	1	1	2	2	3	3	3	3	3	3	3	3	3	1	1	1	1	2	1	2	1	1	3	2	3
0	2	0	0				2022-08-19	15	42	2	1	2	3	7	3	2	1	1	1	2	1	1	1	3	3	3	3	3	3	3	3	3	1	1	1	1	1	2	1	1	1	4	-3	-3
0	2	0	0				2022-08-19	15	40	2	1	2	3	6	5	2	1	1	1	2	1	1	1	4	4	4	3	3	3	3	3	3	1	2	2	2	1	2	2	2	1	3	2	2
0	2	0	0				2022-08-19	16	42	2	1	2	4	7	1	2	1	1	1	1	1	1	1	4	4	4	4	4	4	4	4	4	1	2	2	2	2	2	2	2	1	3	2	3
0	2	0	0				2022-08-19	16	40	1	1	3	2	7	1	2	1	1	1	2	2	2	2	4	4	2	4	4	2	4	4	2	1	2	2	2	2	2	2	2	1	3	2	2
0	2	0	0				2022-08-19	17	39	2	1	2	3	6	4	2	1	1	1	1	1	1	1	4	2	1	3	2	1	4	2	1	1	2	2	2	2	2	2	2	1	3	2	2
0	2	1	1	1			2022-08-19	17	40	2	1	3	2	7	2	2	1	1	1	2	1	1	1	4	4	4	3	3	3	3	3	3	1	2	2	2	2	2	2	2	2	3	1	-3
0	2	0	0				2022-08-19	16	29	2	1	2	4	4	4	2	1	1	1	1	1	1	1	4	4	4	4	4	4	4	4	4	1	2	2	2	2	2	2	2	1	3	2	4
0	2	1	1	1			2022-08-20	16	39	2	1	2	4	4	3	3	1	1	1	1	1	1	1	1	1	1	1	1	1	1	1	1	1	2	2	2	2	2	2	1	1	4	-3	-3
0	2	0	0				2022-08-20	18	41	1	1	2	1	2	1	2	1	1	1	2	1	2	1	4	4	1	4	4	1	4	4	1	1	1	2	1	2	2	2	2	1	3	2	5
0	2	0	0				2022-08-20	16	42	1	1	2	2	3	3	3	1	1	1	1	1	1	1	4	4	4	4	4	4	4	4	4	1	2	2	2	2	2	2	2	1	3	2	3
0	2	0	0				2022-08-20	17	42	2	1	2	3	3	4	2	1	1	1	2	1	1	1	4	4	4	4	4	4	4	4	4	1	2	2	2	2	2	2	1	1	3	2	3
0	2	0	0				2022-08-22	16	40	2	1	2	3	6	1	2	1	1	1	2	1	1	1	3	3	3	3	3	3	3	3	3	1	2	1	1	1	1	1	2	1	3	2	3
0	2	0	0				2022-08-20	16	39	2	1	2	4	3	5	2	1	1	1	1	1	1	1	1	1	1	1	1	1	1	1	1	1	2	2	2	2	2	2	2	1	3	2	3
0	2	0	0				2022-08-22	17	45	1	1	2	4	1	1	2	1	1	1	1	1	1	1	1	1	1	1	1	1	1	1	1	1	2	2	2	2	2	2	2	1	3	2	4
0	2	1	1	1			2022-08-22	17	40	2	1	2	2	2	2	2	1	1	1	2	1	1	1	4	4	4	4	4	4	4	4	4	2	2	2	2	1	2	2	2	1	1	-3	-3
0	2	1	1	1			2022-08-22	17	41	1	1	2	2	2	2	2	1	2	2	2	2	2	2	4	4	4	3	3	3	3	3	3	1	1	1	2	2	2	2	2	1	3	2	5
0	2	0	0				2022-08-22	16	40	2	1	2	2	2	3	2	1	2	2	2	2	2	2	3	3	3	3	3	3	2	2	2	2	2	2	2	2	2	2	1	1	5	-3	-3
0	2	0	0				2022-08-22	16	45	2	1	3	3	6	1	1	1	1	1	2	1	2	1	2	2	3	2	2	3	2	2	3	1	1	1	1	2	1	2	1	1	1	-3	-3
0	2	0	0				2022-08-23	16	46	2	1	2	2	7	2	2	1	1	1	1	1	1	1	1	1	1	3	2	2	3	2	1	1	1	1	1	1	1	1	1	1	3	2	4
0	2	0	0				2022-08-23	16	40	2	1	2	2	2	3	2	1	1	1	2	1	1	1	4	4	4	4	4	4	4	4	4	1	1	1	2	2	2	2	2	1	3	2	3
0	2	0	0				2022-08-23	17	47	2	1	2	2	3	2	3	1	1	1	1	1	1	1	3	3	3	3	3	3	3	3	3	1	1	2	2	2	2	2	2	1	4	-3	-3
0	2	0	0				2022-08-23	16	44	2	1	2	3	6	3	1	1	1	1	1	1	1	1	3	3	3	2	3	2	3	3	3	2	2	1	2	2	2	2	1	1	3	2	3
0	2	0	0				2022-08-23	18	39	2	1	2	3	3	2	2	1	1	1	1	1	1	1	3	3	3	3	3	3	3	3	3	1	2	2	2	2	2	2	1	1	3	2	2
0	2	0	0				2022-08-23	16	45	2	1	2	3	3	3	2	1	1	1	1	1	1	1	3	3	3	3	3	3	3	3	3	1	2	2	2	2	2	2	2	1	3	2	3
0	2	1	1	1			2022-08-23	16	34	2	1	2	2	6	7	2	1	1	1	2	1	1	1	3	3	3	3	3	3	3	3	3	1	2	2	2	2	2	2	2	1	2	1	-3
0	2	0	0				2022-08-23	17	55	2	1	1	2	6	3	1	1	1	1	2	1	1	1	4	4	4	4	4	4	4	4	4	1	2	2	2	2	2	2	2	1	3	2	1
0	2	0	0				2022-08-23	15	40	2	1	3	2	7	3	2	1	1	1	2	1	1	1	4	4	4	4	4	4	4	4	4	1	2	2	2	2	2	2	2	1	3	2	3
0	2	0	0				2022-08-23	17	41	2	1	3	4	4	2	2	1	1	1	1	1	1	1	1	1	3	1	3	3	1	3	2	1	2	2	2	2	2	2	2	1	3	3	-3
0	2	0	0				2022-08-23	16	40	2	1	2	4	4	5	2	1	1	1	2	2	2	2	1	1	1	1	1	1	1	1	1	2	2	2	2	2	2	2	2	1	2	1	-3
0	2	1	1	1			2022-08-24	16	42	1	1	3	2	4	2	2	1	1	1	1	2	2	2	4	4	4	4	4	4	4	4	4	1	2	2	2	2	2	2	2	2	4	-3	-3
0	2	0	0				2022-08-24	18	18	2	1	1	3	7	4	2	1	1	1	2	1	1	1	4	4	4	4	4	4	4	4	4	1	2	2	2	2	2	2	2	1	3	2	3
0	2	1	1	1			2022-08-24	17	44	2	1	2	2	2	1	2	1	1	1	1	1	2	2	3	3	3	3	3	3	3	3	3	1	2	2	2	1	2	2	1	1	3	1	-3
0	2	0	0				2022-08-24	18	41	2	1	2	2	6	2	2	1	1	1	2	1	1	1	3	3	3	3	3	3	3	3	3	1	1	2	2	2	2	2	2	1	3	1	-3
0	2	0	0				2022-08-24	16	41	2	1	2	4	4	4	2	1	1	1	1	1	1	1	4	4	4	4	4	4	4	4	4	1	2	2	2	2	2	2	2	1	3	2	4
0	2	0	0				2022-08-24	17	40	2	1	2	3	6	1	2	1	1	1	1	1	1	1	4	4	4	4	4	4	3	3	3	1	2	2	2	2	2	2	2	1	3	2	4
0	3	1	1	1			2022-12-15	15	36	2	1	2	3	3	2	2	1	1	1	1	1	1	1	4	4	4	4	4	4	4	4	4	1	1	1	2	2	2	2	2	1	1	-3	-3
0	3	0	0				2022-12-15	17	48	2	1	2	2	2	2	2	1	1	1	1	1	1	1	4	4	4	4	4	4	4	4	4	1	2	2	2	2	2	2	1	1	3	2	3
0	3	0	0				2022-12-15	16	54	1	1	3	2	2	1	2	1	2	2	2	1	2	2	1	4	4	1	4	4	1	4	4	1	2	2	2	2	2	2	1	1	3	2	5
0	3	0	0				2022-12-16	18	40	2	1	2	2	3	3	2	1	1	1	1	1	1	1	3	3	3	3	3	3	3	3	3	1	1	1	1	1	1	1	1	1	2	2	4
0	3	1	0				2022-12-16	16	42	2	1	2	4	7	2	2	1	2	1	1	1	1	1	3	3	3	3	3	3	3	3	3	1	2	1	2	2	2	2	2	1	1	-3	-3
0	3	0	0				2022-12-16	16	47	2	1	2	1	2	1	2	2	1	1	1	2	2	2	3	3	3	3	3	3	3	3	3	2	2	2	2	2	2	2	2	2	5	-3	-3
0	3	0	0				2022-12-17	18		2	1	1	3	6	5	2	1	1	1	1	1	1	1	4	3	3	3	3	3	3	3	3	1	2	2	2	1	2	2	1	1	3	2	3
0	3	0	0				2022-12-17	18	40	2	1	1	3	2	2	2	1	1	1	1	1	1	1	4	4	4	4	4	4	4	4	4	1	2	2	2	2	2	2	2	1	4	-3	-3
0	3	0	0				2022-12-17	18		1	1	2	2	2	1	2	1	1	1	1	1	1	1	4	4	4	4	4	4	4	4	4	1	2	1	2	2	2	2	1	1	3	2	3
0	3	0	0				2022-12-22	17	40	1	1	2	2	6	2	2	1	1	1	1	1	1	1	4	4	4	4	4	4	4	4	4	1	1	1	2	2	2	2	2	1	4	-3	-3
0	3	0	0				2022-12-22	16	47	2	1	2	3	3	3	1	1	1	1	1	1	1	1	4	4	4	4	4	4	4	4	4	1	2	2	2	2	2	2	2	1	3	2	3
0	3	1	1	1			2022-12-22	16	46	2	1	2	2	2	2	2	1	2	2	2	2	2	2	4	4	4	4	4	4	4	4	4	2	1	1	2	2	1	2	1	1	1	-3	-3
0	3	0	0				2022-12-22	17		2	1	1	2	6	3	2	1	1	1	2	1	1	1	1	1	1	1	1	1	1	1	1	1	2	2	2	2	1	2	1	1	3	2	3
0	3	0	0				2022-12-22	16	38	2	1	2	1	2	1	2	1	1	1	1	1	1	1	1	1	1	1	1	1	1	1	1	1	2	2	2	2	2	2	2	2	3	2	3
0	3	1	1	1			2022-12-23	16	48	2	1	2	2	2	2	2	1	1	1	1	2	1	1	1	1	3	1	4	1	1	4	1	1	2	2	2	1	2	2	2	1	1	-3	-3
0	3	0	0				2022-12-24	18	18	2	1	1	4	7	3	2	1	1	1	2	1	1	1	4	4	4	4	4	4	4	4	4	2	2	2	2	2	2	2	2	1	3	2	3
0	3	0	0				2022-12-24	16	49	2	1	1	3	2	1	3	1	1	1	1	1	1	1	4	4	4	4	4	4	4	4	4	1	1	2	2	2	2	2	2	1	3	3	-3
0	3	0	0				2022-12-24	16	16	2	1	1	2	7	3	2	1	1	1	1	1	1	1	3	3	3	3	3	3	3	3	3	1	2	2	2	2	2	2	2	1	4	-3	-3
0	3	1	1	1			2022-12-24	18	51	2	1	2	2	2	3	3	1	2	2	2	2	2	2	4	4	4	3	3	3	3	3	3	2	2	2	2	2	2	2	2	1	4	-3	-3
0	3	0	0				2022-12-24	16	40	2	1	2	4	7	3	2	1	1	1	1	1	1	1	3	3	3	3	3	3	3	3	3	1	2	2	2	2	2	2	2	1	3	2	3
0	3	1	1	1			2022-12-24	17	47	2	1	2	5	1	5	2	1	1	1	1	1	1	1	4	4	4	4	4	4	4	4	4	1	1	2	2	2	2	2	2	1	1	-3	-3
0	3	0	0				2022-12-24	17		2	1	2	4	7	6	2	1	1	1	1	1	1	1	4	4	4	4	4	4	4	4	4	1	2	1	2	2	2	2	2	1	3	2	3
0	3	0	0				2022-12-26	16	43	2	1	2	4	5	2	2	1	1	1	2	1	1	1	4	4	4	4	4	4	4	4	4	1	2	2	2	2	2	2	1	1	3	2	4
0	3	0	0				2022-12-26	18	29	2	1	2	2	2	3	2	1	1	1	1	1	1	1	3	3	3	3	3	3	3	3	3	1	2	2	2	2	2	2	2	1	4	-3	-3
0	3	0	0				2022-12-26	16	50	2	1	2	1	2	2	2	1	1	1	1	1	1	1	4	4	4	4	4	4	3	3	3	1	1	1	2	2	2	2	2	1	3	2	4
0	3	0	0				2022-12-27	18	46	2	1	2	5	7	3	2	1	1	1	1	1	1	2	4	3	3	4	3	3	4	3	3	1	2	2	2	2	2	2	2	1	3	2	3
0	3	0	0				2022-12-27	17	48	2	1	2	2	6	1	2	1	1	1	2	1	2	2	4	4	4	4	4	4	4	4	4	1	2	2	2	2	2	2	1	1	3	2	5
0	3	0	0				2022-12-28	18	45	2	1	2	3	6	1	2	1	1	1	1	1	1	1	3	3	3	3	3	3	3	3	3	1	1	1	1	2	2	2	1	1	3	2	5
0	3	0	0				2022-12-28	17	44	2	1	2	2	2	2	2	1	1	1	2	2	2	2	3	3	3	3	3	3	3	3	3	1	2	2	2	2	2	2	2	1	5	-3	-3
0	3	0	0				2022-12-28	16	42	1	1	2	3	6	2	2	1	1	1	1	1	1	1	4	3	3	2	2	2	3	3	3	2	1	2	2	2	2	2	1	1	3	2	3
0	3	0	0				2022-12-29	16	38	2	1	2	2	7	4	2	1	1	1	1	1	1	1	1	1	1	1	1	1	1	1	1	1	1	2	2	2	2	2	2	1	3	2	4
0	3	0	0				2022-12-29	17	42	2	1	2	2	2	2	2	1	1	1	1	1	1	1	3	3	3	3	3	3	3	3	3	1	2	2	2	2	2	2	2	1	3	2	2
0	3	1	1	1			2022-12-29	16	37	2	1	2	3	7	4	2	1	1	1	1	1	1	1	3	3	3	3	3	3	3	3	3	1	2	2	2	2	2	2	1	1	4	-3	-3
0	3	0	0				2022-12-29	15		2	1	2	4	7	1	2	1	1	1	1	1	1	1	4	4	4	4	4	4	4	4	4	1	1	1	1	2	2	2	2	1	3	2	3
0	3	0	0				2022-12-30	18	39	2	1	1	2	7	4	2	1	1	1	2	1	1	1	4	4	4	4	4	4	4	4	4	1	1	1	2	2	2	2	1	1	3	2	4
0	3	0	0				2022-12-30	17	65	1	1	2	2	2	2	2	1	1	1	1	1	1	1	3	3	3	3	3	3	3	3	3	1	2	2	2	2	2	2	2	2	4	-3	-3
0	3	1	0				2022-12-28	17	71	2	1	2	2	2	2	2	1	2	2	2	2	2	2	3	3	3	3	3	3	3	3	3	2	2	2	2	2	2	2	2	2	3	1	-3
0	3	1	1	1			2022-12-30	16	38	2	1	3	3	6	1	2	1	1	1	1	1	1	1	3	3	3	3	3	3	3	3	3	1	2	2	2	2	2	2	1	1	4	-3	-3
0	4	0	0				2023-02-20	17	51	1	1	2	2	2	1	2	1	1	1	1	2	2	2	3	3	3	3	3	3	3	3	3	2	1	1	1	2	1	2	1	2	5	-3	-3
0	4	0	0				2023-02-20	18	42	2	1	2	2	7	1	2	1	1	1	1	1	1	1	4	4	4	4	4	4	4	4	4	1	2	2	2	2	2	2	1	1	3	2	3
0	4	1	1	0			2023-02-20	15	59	2	1	2	2	6	4	2	1	2	2	2	2	2	2	3	3	3	4	4	4	3	3	3	2	2	2	2	2	2	2	2	2	5	-3	-3
0	4	0	0				2023-02-20	15	50	2	1	4	2	6	1	2	1	1	1	1	1	1	1	4	4	4	4	4	4	4	4	4	1	2	2	2	2	2	2	2	1	3	2	2
0	4	1	1	0			2023-02-20	17	51	2	1	2	2	2	4	2	1	1	1	2	1	1	1	1	1	1	1	1	1	1	1	1	1	2	2	2	2	2	2	2	1	4	-3	-3
0	4	0	0				2023-02-20	15	44	2	1	2	2	2	1	2	1	1	1	1	1	1	1	4	4	4	4	4	4	4	4	4	1	2	2	2	2	2	2	2	2	3	1	-3
0	4	1	1	1			2023-02-20	17	55	2	1	2	1	2	2	2	1	2	2	2	2	2	2	3	3	3	3	3	3	3	3	3	2	2	2	2	2	2	2	2	1	5	-3	-3
0	4	0	0				2023-02-20	16	46	2	1	2	3	6	2	2	1	1	1	1	2	2	1	3	3	3	3	3	3	3	3	1	1	2	2	2	2	2	2	1	1	1	-3	-3
0	4	1	0				2023-02-21	16	36	2	1	2	2	3	4	2	1	1	1	1	1	1	1	1	1	1	1	1	1	1	1	1	1	2	2	1	1	1	2	2	1	4	-3	-3
0	4	1	1	0			2023-02-21	17		2	1	2	2	7	4	1	2	2	1	1	2	2	2	3	3	3	3	3	3	3	3	3	2	2	1	1	2	2	1	2	1	4	-3	-3
0	4	1	0				2023-02-21	15	39	2	1	2	4	7	4	2	1	1	1	1	1	1	1	3	3	3	3	3	3	3	3	3	1	1	1	2	2	2	2	2	1	3	2	2
0	4	1	0				2023-02-22	15	41	2	1	2	1	2	1	2	1	1	1	1	1	1	1	3	3	3	3	3	3	3	3	3	2	2	1	2	1	2	2	2	1	4	-3	-3
0	4	1	1	0			2023-02-22	16	53	1	1	2	2	2	2	2	1	2	2	2	2	2	2	3	3	3	3	3	3	3	3	3	2	1	1	1	2	2	2	2	1	4	-3	-3
0	4	1	0				2023-02-22	16	43	2	1	2	1	2	1	2	1	1	1	1	1	1	1	3	3	3	3	3	3	3	3	3	1	1	1	2	2	2	2	2	1	5	-3	-3
0	4	0	0				2023-02-22	16	79	1	1	2	2	2	3	2	1	2	2	2	2	2	2	4	4	4	4	4	4	4	4	4	2	2	2	2	2	2	2	2	1	4	-3	-3
0	4	0	0				2023-02-22	16	63	2	1	2	1	6	3	2	1	2	2	1	2	2	2	4	4	4	4	4	4	3	3	3	1	2	2	2	2	2	2	2	2	4	-3	-3
0	4	1	1	0			2023-02-22	17	52	2	1	2	1	2	2	2	1	1	1	1	1	1	1	4	4	4	4	4	4	4	4	4	1	2	2	2	2	2	2	1	1	3	2	5
0	4	0	0				2023-02-22	16	46	2	1	2	2	2	1	2	1	1	1	1	1	1	1	4	4	4	4	4	4	4	4	4	1	2	2	2	2	2	2	2	1	3	2	3
0	4	0	0				2023-02-23	18	48	2	1	2	4	5	4	2	2	1	1	1	1	1	1	3	3	3	3	3	3	3	3	3	1	2	2	2	2	2	2	2	1	3	2	3
0	4	0	0				2023-02-23	17	53	1	1	2	2	2	2	2	1	1	1	1	2	2	1	4	4	4	3	3	3	3	3	3	1	2	2	2	2	2	2	2	1	5	-3	-3
0	4	0	0				2023-02-23	16	53	2	1	1	2	6	1	3	1	1	1	1	1	1	1	4	4	4	4	4	4	4	4	4	1	1	2	2	2	2	2	2	1	3	3	-3
0	4	0	0				2023-02-23	17	37	2	1	2	3	3	2	2	1	1	1	1	1	1	2	4	4	2	4	4	2	4	4	2	1	2	2	2	2	1	1	1	1	3	2	3
0	4	0	0				2023-02-23	15	50	2	1	2	2	2	1	2	1	1	1	1	1	1	1	4	4	4	3	3	3	3	3	3	1	2	2	2	2	2	2	2	1	3	2	5
0	4	0	0				2023-02-23	15	49	2	1	2	3	5	4	2	1	1	1	1	2	1	1	4	3	3	3	3	3	3	3	3	1	1	1	1	2	1	2	1	1	3	2	3
0	4	0	0				2023-02-23	17	53	2	1	2	1	2	1	2	1	1	1	1	1	1	1	3	3	3	3	3	3	3	3	3	1	1	1	2	2	2	2	2	2	3	2	4
0	4	0	0				2023-02-24	16	40	2	1	2	2	6	1	2	1	2	2	1	1	1	1	4	4	4	4	4	4	4	4	4	1	2	2	2	2	2	2	2	1	3	2	4
0	4	0	0				2023-02-24	18	32	2	1	1	2	3	1	2	1	1	1	1	2	2	2	3	3	3	3	3	3	4	4	4	1	2	2	2	2	2	2	2	1	1	-3	-3
0	4	0	0				2023-02-24	16	48	2	1	2	1	2	2	1	1	1	1	1	1	1	2	4	4	4	4	4	4	4	4	4	1	2	2	2	2	2	2	1	2	3	1	-3
0	4	0	0				2023-02-24	18	47	2	1	2	2	2	1	2	1	1	1	2	1	1	1	4	4	4	4	4	4	4	4	4	1	1	2	2	2	2	2	2	1	3	2	2
0	4	0	0				2023-02-24	15	37	2	1	3	1	6	1	2	1	1	1	1	1	1	1	4	4	4	3	3	3	3	3	3	1	1	1	1	2	2	2	2	1	4	-3	-3
0	4	0	0				2023-02-24	17	36	2	1	2	2	2	1	1	1	1	1	1	1	1	1	4	4	4	4	4	3	4	4	3	2	2	2	2	2	2	2	2	1	3	2	2
0	4	0	0				2023-02-27	17	49	2	1	2	1	2	1	2	1	2	1	1	1	2	2	4	4	4	3	3	3	3	3	3	1	2	2	2	2	2	2	1	1	3	2	4
0	4	0	0				2023-02-27	17	40	2	1	2	2	2	2	2	1	1	1	1	1	1	1	4	4	4	4	4	4	4	4	4	1	2	2	2	2	2	2	2	1	3	2	4
0	4	0	0				2023-02-27	16	40	2	1	2	3	6	1	2	1	1	1	1	1	1	1	3	3	3	3	3	3	3	3	3	1	2	2	2	2	2	2	2	1	3	1	-3
0	4	0	0				2023-02-27	17	45	2	1	1	2	6	6	2	1	1	1	1	1	1	1	4	4	4	4	4	4	4	4	4	1	2	2	2	2	2	2	2	1	3	2	2
0	4	1	1	0			2023-02-27	15	72	2	1	2	1	6	2	2	1	2	2	2	2	2	2	2	2	2	2	2	2	2	2	2	2	2	2	2	2	2	2	2	2	5	-3	-3
0	4	0	0				2023-02-28	18	52	2	1	2	2	2	1	2	1	1	1	2	1	1	1	4	4	4	4	4	4	4	4	4	2	2	2	2	2	2	2	2	1	3	2	3
0	4	1	1	0			2023-02-28	17	42	2	1	2	1	2	1	1	1	1	2	2	2	2	2	3	3	3	3	3	3	2	2	2	2	2	2	2	2	2	2	2	1	1	-3	-3
1	1	1	0				2022-07-11	15		2	1	2	3	6	2	2	1	1	1	1	1	1	1	4	4	4	4	4	4	4	4	4	1	1	1	2	2	2	1	2	1	1	-3	-3
1	1	1	1	1	200	1	2022-07-11	18	49	1	1	2	4	6	5	2	1	1	1	1	2	1	1	3	3	3	3	3	3	3	3	3	1	1	1	2	2	2	2	1	1	3	2	4
1	1	0	0				2022-07-11	17	51	2	1	2	5	4	5	2	1	1	1	1	2	1	1	4	4	4	4	4	4	4	4	4	1	2	2	2	2	2	2	2	1	3	2	2
1	1	1	1	1	180	1	2022-07-11	17	46	2	1	2	4	4	5	2	1	1	1	1	1	1	1	4	4	4	4	4	4	4	4	4	1	2	2	2	2	2	2	2	1	4	-3	-3
1	1	0	0				2022-07-12	16	40	2	1	1	4	7	3	2	1	1	1	2	1	1	1	3	3	3	3	3	3	3	3	3	1	2	2	2	2	2	2	2	1	3	2	3
1	1	1	0				2022-07-12	15	70	2	1	2	2	3	3	2	1	2	2	2	1	1	1	3	3	3	3	3	3	3	3	3	2	2	2	2	2	2	2	2	1	3	1	-3
1	1	0	0				2022-07-12	15	46	2	1	3	4	7	4	2	1	1	1	1	1	1	1	4	4	4	3	3	3	3	3	3	1	1	1	2	1	2	2	2	1	3	2	3
1	1	1	1	1	16.6	0	2022-07-12	15		2	1	2	2	2	3	2	1	1	1	1	1	1	1	4	4	4	4	4	4	3	3	3	1	2	2	2	1	2	2	2	1	4	-3	-3
1	1	1	1	1	60	1	2022-07-12	17	48	2	1	2	4	4	4	2	1	1	1	1	1	1	1	3	3	3	3	3	3	3	3	3	1	2	2	2	2	2	2	2	1	4	-3	-3
1	1	0	0				2022-07-12	18	47	2	1	2	4	4	4	1	1	1	1	2	1	1	1	3	3	3	3	3	3	3	3	3	1	1	1	1	1	1	2	2	1	2	1	-3
1	1	1	0				2022-07-12	16		2	1	1	4	6	5	2	1	1	1	1	1	1	1	4	4	4	4	4	4	4	4	4	1	2	2	2	2	2	2	2	1	3	2	4
1	1	1	1	1	50	1	2022-07-12	16		2	1	2	3	6	3	2	1	1	1	1	1	1	1	3	3	3	3	3	3	3	3	3	1	2	2	2	2	1	2	1	1	4	-3	-3
1	1	1	1	1	66	0	2022-07-13	16	41	2	1	2	2	7	2	2	1	1	1	1	1	1	1	3	3	3	3	3	3	3	3	3	2	1	1	2	2	2	2	1	1	3	1	-3
1	1	0	0				2022-07-13	18	49	1	1	2	3	3	2	2	1	1	1	2	1	1	1	3	3	3	3	3	3	3	3	3	2	1	2	2	2	2	2	1	1	3	2	5
1	1	1	1	1	50	1	2022-07-13	15	40	2	1	2	3	2	3	2	1	1	1	1	1	1	1	4	4	4	4	4	4	3	3	3	1	2	2	2	1	2	2	2	1	4	-3	-3
1	1	0	0				2022-07-13	17	47	2	1	2	3	4	6	2	1	1	1	1	1	1	1	4	3	3	4	3	3	4	3	3	1	2	2	2	2	2	2	2	1	3	2	4
1	1	0	0				2022-07-14	18	50	2	1	2	5	5	3	2	1	1	1	1	1	1	1	3	3	3	3	3	3	3	3	3	1	2	2	2	2	2	2	1	1	3	2	2
1	1	0	0				2022-07-14	17		2	1	2	4	5	5	2	1	1	1	2	1	1	1	4	4	4	3	3	3	3	3	3	1	2	2	2	2	2	2	2	1	3	2	5
1	1	0	0				2022-07-15	17	46	2	1	2	4	5	5	2	1	1	1	2	1	1	1	4	4	4	3	3	3	3	3	3	1	1	2	2	1	1	2	1	1	3	2	3
1	1	0	0				2022-07-15	15		2	1	2	5	6	5	2	1	1	1	1	2	2	2	4	4	4	2	2	2	2	2	2	1	1	2	2	2	2	2	2	1	4	-3	-3
1	1	0	0				2022-07-15	18	53	2	1	2	4	7	3	2	1	1	1	1	1	1	1	4	4	4	4	4	4	4	4	4	1	2	2	2	1	1	2	1	1	3	2	3
1	1	1	1	1	165	0	2022-07-18	17	44	2	1	2	5	4	5	2	1	1	1	1	1	1	1	3	3	3	3	3	3	3	3	3	1	1	1	2	2	2	2	1	1	4	-3	-3
1	1	0	0				2022-07-18	16	70	2	1	2	4	6	1	2	1	1	1	1	2	2	2	4	4	4	4	4	4	4	4	4	1	2	2	2	2	2	2	1	1	2	2	5
1	1	0	0				2022-07-19	17	48	1	1	2	4	1	4	2	1	1	1	2	1	1	1	3	3	3	3	3	3	3	3	3	2	2	2	2	2	2	2	2	1	3	2	4
1	1	0	0				2022-07-19	16	46	2	1	2	4	5	5	2	1	1	1	1	1	1	1	4	4	4	4	4	4	4	4	4	1	1	1	1	1	1	2	2	1	3	2	3
1	1	1	0				2022-07-19	15	37	2	1	1	4	7	5	2	1	1	1	2	1	1	1	3	3	3	3	3	3	3	3	3	1	2	2	2	2	2	2	2	1	2	2	4
1	1	1	0			0	2022-07-19	16	52	2	1	2	4	5	6	2	1	1	1	1	2	1	1	4	4	4	4	4	4	4	4	4	1	1	1	2	2	2	2	2	1	3	3	-3
1	1	0	0				2023-01-05	17	49	2	1	2	4	4	5	2	1	1	1	1	1	1	1	4	4	4	3	3	3	4	4	4	1	2	1	2	1	2	2	2	1	3	2	3
1	1	0	0				2023-01-05	17	50	1	1	2	4	4	4	2	1	1	1	2	1	1	1	3	3	3	3	3	3	3	3	3	1	2	2	2	2	2	2	2	1	3	2	4
1	1	0	0				2023-01-05	17	47	2	1	2	4	5	2	2	1	1	1	2	1	1	1	4	4	4	3	3	3	3	3	3	1	2	1	2	2	2	2	2	1	3	2	4
1	1	1	1	1	20	1	2023-01-05	16	41	2	1	2	4	7	4	2	1	1	1	1	1	1	1	4	4	4	4	4	4	4	4	4	1	2	2	2	2	2	2	2	1	1	-3	-3
1	1	0	0				2023-01-05	18	18	2	1	1	4	7	5	2	1	1	2	2	2	2	2	4	4	4	4	4	4	4	4	4	1	2	2	2	2	2	2	2	1	3	2	4
1	1	0	0				2023-01-05	17		2	1	1	3	3	3	2	1	1	1	1	1	1	1	3	3	3	3	3	3	3	3	3	1	1	1	1	1	2	2	1	1	3	2	3
1	1	0	0				2023-01-06	16	45	2	1	3	4	4	5	2	1	1	1	2	1	1	1	4	4	4	4	4	4	3	3	3	1	2	1	2	2	1	1	2	1	3	2	2
1	1	1	0				2023-01-06	17	54	1	1	2	5	5	1	2	1	1	1	1	1	1	1	3	3	3	2	2	2	2	2	2	1	2	2	2	2	2	2	2	1	4	-3	-3
1	1	0	0				2023-01-06	18	42	2	1	2	3	4	3	2	1	1	1	1	1	1	1	3	3	3	3	3	3	3	3	3	1	2	2	2	2	2	2	2	1	3	2	3
1	1	1	1	1	20	1	2023-01-06	16	48	1	1	3	4	7	5	2	1	1	1	2	1	1	1	4	4	4	4	4	4	4	4	4	1	2	2	2	2	2	2	2	1	3	2	4
1	1	0	0				2023-01-06	17	54	1	1	3	4	7	3	2	1	1	2	2	2	2	2	3	3	3	3	3	3	2	2	2	2	2	2	2	2	2	2	2	1	4	-3	-3
1	1	0	0				2023-01-06	16	47	2	2	2	4	4	4	2	1	1	1	2	1	1	1	4	4	4	3	3	3	3	3	3	2	2	2	2	1	2	2	2	1	3	2	4
1	1	0	0				2023-01-06	18	41	2	1	2	3	4	3	2	1	2	2	2	2	2	2	3	3	3	3	3	3	3	3	3	1	2	2	2	1	2	2	2	1	3	2	2
1	1	0	0				2023-01-06	18	46	2	1	1	4	4	2	2	1	1	1	2	1	1	1	4	4	4	4	4	4	4	4	4	1	2	2	2	2	2	2	2	1	3	2	3
1	1	1	1	1	100	1	2023-01-06	18	42	2	1	2	4	1	4	2	1	1	1	1	1	1	1	3	3	3	3	3	3	3	3	3	1	2	2	2	2	2	2	2	1	4	-3	-3
1	1	0	0				2023-01-06	15	50	1	1	2	3	4	2	2	1	1	1	2	2	2	2	3	3	3	3	3	3	3	3	3	1	2	2	2	2	2	2	2	1	3	2	3
1	2	1	1	1	50	1	2022-08-18	16	38	2	1	2	2	2	3	2	1	1	1	2	1	1	1	4	4	4	4	4	4	4	4	4	1	2	2	2	2	2	2	2	1	3	1	-3
1	2	1	1	1	120	0	2022-08-18	16	38	2	1	1	3	6	1	2	1	1	1	2	1	1	1	4	4	4	4	4	4	4	4	4	1	2	2	2	1	2	2	2	1	4	-3	-3
1	2	0	0				2022-08-18	15	42	2	1	2	4	5	5	2	2	1	1	2	1	1	1	4	4	4	4	4	4	4	4	4	1	2	1	1	1	2	2	2	1	3	2	3
1	2	0	0				2022-08-18	16	43	2	1	2	3	3	1	2	1	1	1	2	1	1	1	3	3	3	3	3	3	3	3	3	1	2	2	2	2	2	2	2	1	3	1	-3
1	2	1	1	1	100	1	2022-08-18	15	36	2	1	2	2	2	2	2	1	1	1	2	1	1	1	4	4	4	4	4	4	4	4	4	1	1	1	1	2	2	2	1	1	4	-3	-3
1	2	0	0				2022-08-18	15	40	1	1	2	1	7	1	2	1	1	1	2	1	1	1	4	4	4	4	4	4	4	4	4	2	2	2	2	2	2	2	2	1	3	1	-3
1	2	1	1	1	50	1	2022-08-19	18	45	2	1	2	2	3	1	2	1	1	1	2	1	1	1	4	4	4	3	3	3	3	3	3	2	2	2	2	1	1	2	1	1	4	-3	-3
1	2	0	0				2022-08-19	17	38	2	1	2	2	2	1	2	1	1	1	2	1	1	1	4	4	4	4	4	4	4	4	4	1	2	1	2	2	2	2	1	1	3	2	3
1	2	0	0				2022-08-19	16	48	1	1	2	2	4	4	2	1	1	1	2	1	1	1	4	4	4	4	4	4	4	4	4	1	2	1	2	1	2	2	2	2	3	2	4
1	2	0	0				2022-08-19	18	47	1	1	2	2	2	2	2	1	1	1	1	1	1	1	4	4	4	4	4	4	4	4	4	1	1	1	1	2	1	2	1	2	4	-3	-3
1	2	1	1	0	10	1	2022-08-19	18	18	2	1	1	4	7	3	2	1	1	1	1	1	1	1	3	3	3	3	3	3	3	3	3	2	1	2	2	2	2	2	2	1	4	-3	-3
1	2	0	0				2022-08-19	15	36	2	1	2	2	2	2	2	1	1	1	1	1	1	2	3	3	3	3	3	3	3	3	3	1	2	2	2	2	2	2	1	1	3	2	2
1	2	0	0				2022-08-19	15	38	2	1	2	3	6	1	2	1	1	1	1	1	1	1	1	1	1	1	1	1	1	1	1	1	2	2	2	2	2	2	2	1	2	2	4
1	2	1	1	1	10	1	2022-08-20	16	48	2	1	2	2	6	2	2	1	1	1	1	1	1	1	4	4	4	4	4	4	4	4	4	1	2	1	2	1	1	2	1	1	5	-3	-3
1	2	0	0				2022-08-20	17	46	2	1	2	3	2	1	2	1	1	1	1	1	1	1	3	3	3	3	3	3	3	3	3	1	2	2	2	2	2	2	1	1	3	2	5
1	2	1	1	1	20	1	2022-08-20	16	38	2	1	2	2	6	1	2	1	2	2	2	1	1	1	3	3	3	3	3	3	3	3	3	2	2	2	2	2	2	2	1	1	4	-3	-3
1	2	1	1	1	200	0	2022-08-20	15	39	2	1	2	3	7	3	2	1	1	1	1	1	1	1	4	4	4	3	3	3	3	3	3	2	2	2	2	2	2	2	1	1	4	-3	-3
1	2	1	1	1	0	1	2022-08-22	15	34	2	1	2	2	6	3	2	1	1	1	1	1	1	1	4	4	4	4	4	4	4	4	4	1	2	2	2	2	2	2	2	1	3	1	-3
1	2	1	1	1	0	0	2022-08-22	18	48	2	1	2	2	7	2	2	1	1	1	1	1	1	1	3	3	3	3	3	3	3	3	3	1	1	1	2	1	2	2	2	1	4	-3	-3
1	2	0	0				2022-08-22	15	36	2	1	2	3	2	1	3	1	1	1	1	1	1	1	4	4	4	3	3	3	3	3	3	1	1	1	2	2	2	1	1	1	3	2	5
1	2	0	0				2022-08-22	17	41	2	1	2	3	3	4	2	1	1	1	1	1	1	1	4	4	4	4	4	4	4	4	4	1	2	2	2	2	2	2	1	1	3	2	5
1	2	0	0				2022-08-22	18	50	1	1	3	4	3	3	3	1	1	1	2	1	1	2	3	3	3	3	3	3	3	3	3	2	2	2	2	2	2	2	1	1	4	-3	-3
1	2	0	0				2022-08-22	15	39	2	1	2	3	3	3	2	1	1	1	1	1	1	1	4	4	4	4	4	4	4	4	4	1	2	1	2	2	2	2	2	1	2	2	4
1	2	1	1	1	110	1	2022-08-22	16	44	1	1	3	3	2	2	2	1	1	1	2	2	1	1	4	4	4	4	4	4	4	4	4	2	2	2	2	2	2	2	1	1	4	-3	-3
1	2	0	0			0	2022-08-22	17	51	1	1	3	2	6	1	2	1	1	1	2	1	1	1	4	3	3	4	3	3	4	4	4	2	2	2	2	1	2	2	1	1	3	2	5
1	2	1	1	1	5	0	2022-08-23	18	43	2	1	2	4	7	2	2	1	1	1	1	1	1	1	4	4	4	3	3	3	3	3	3	1	2	2	2	2	2	2	2	1	3	2	5
1	2	1	1	0	5	0	2022-08-23	16	38	2	1	3	2	6	1	2	1	1	1	2	1	1	1	3	3	3	3	3	3	3	3	3	1	2	2	2	2	2	2	1	1	1	-3	-3
1	2	1	1	1	10	0	2022-08-23	16	37	2	1	3	2	1	1	2	1	1	2	1	1	2	2	4	4	4	4	4	4	4	4	4	2	2	2	2	2	2	2	1	1	4	-3	-3
1	2	0	0				2022-08-23	17	39	2	1	2	3	6	4	2	1	1	1	1	1	1	1	3	3	3	3	3	3	3	3	3	1	2	1	2	2	1	2	1	1	3	2	4
1	2	1	1	1	330	0	2022-08-23	15	39	2	1	2	3	3	1	3	1	1	1	1	1	1	1	3	3	3	3	3	3	3	3	3	1	1	1	1	2	1	2	1	1	2	1	-3
1	2	0	0				2022-08-23	18	18	2	1	1	3	7	3	2	1	1	1	2	1	1	1	4	3	4	4	4	4	4	4	4	1	1	2	2	2	2	2	2	1	1	-3	-3
1	2	0	0				2022-08-23	16	41	2	1	2	2	3	2	2	1	1	1	2	1	1	1	3	3	3	3	3	3	3	3	3	1	2	2	2	2	2	2	1	1	4	-3	-3
1	2	1	1	1	20	1	2022-08-23	18	44	2	1	1	1	6	2	2	1	2	2	2	1	1	1	4	4	4	4	4	4	4	4	4	1	2	2	2	1	2	2	2	1	4	-3	-3
1	2	0	0				2022-08-23	17	43	2	1	2	2	7	2	2	1	1	1	2	1	1	1	4	4	4	4	4	4	4	4	4	1	2	1	2	2	2	2	2	1	3	1	-3
1	2	1	1	1	66	1	2022-08-23	16	38	2	1	2	2	3	3	2	1	1	1	1	1	1	1	4	4	4	4	4	4	4	4	4	1	2	2	2	1	1	2	1	1	3	2	2
1	2	0	0				2022-08-23	15	37	2	1	2	3	7	5	2	1	1	1	2	1	1	1	4	4	4	3	3	3	3	3	3	1	2	2	2	2	2	2	2	1	3	1	-3
1	2	0	0				2022-08-24	18	18	2	1	1	4	7	3	2	1	1	1	1	1	1	1	3	3	3	3	3	3	3	3	3	1	2	2	2	2	2	2	1	1	4	-3	-3
1	2	1	1	0	1	1	2022-08-24	15	40	2	1	2	3	3	3	2	1	1	1	1	1	1	1	4	4	4	3	3	3	3	3	3	1	2	2	2	1	2	2	2	1	1	-3	-3
1	2	1	0				2022-08-24	18	43	2	1	2	3	3	3	2	1	1	1	2	2	1	1	3	3	4	3	3	3	4	4	4	1	1	1	2	2	1	2	1	1	3	1	-3
1	3	0	0				2022-12-15	17	39	2	1	2	1	2	3	2	1	1	1	2	1	1	1	4	4	4	3	3	3	3	3	3	1	2	2	2	2	2	2	2	1	3	2	5
1	3	0	0				2022-12-15	17	56	1	1	2	2	2	1	2	1	1	1	2	1	1	1	4	4	3	3	3	3	3	3	3	1	2	2	2	2	2	2	1	1	3	3	-3
1	3	0	0				2022-12-15	16	38	2	1	2	2	2	2	2	1	1	1	1	1	1	1	4	4	4	4	4	4	4	4	4	1	2	2	2	2	2	2	2	1	3	2	4
1	3	0	0				2022-12-15	16	49	2	1	1	2	2	1	2	1	1	1	1	1	1	1	4	4	4	4	4	4	4	4	4	1	2	2	2	2	2	2	2	1	3	2	3
1	3	1	0				2022-12-16	18		1	1	3	2	2	1	2	1	2	2	2	1	1	1	4	4	4	4	4	4	4	4	4	2	2	2	2	2	2	2	2	1	4	-3	-3
1	3	0	0				2022-12-17	16	39	1	1	2	2	3	4	2	1	1	1	1	1	1	1	4	4	4	3	3	3	3	3	3	1	2	1	2	1	2	2	2	1	3	2	5
1	3	0	0				2022-12-17	17		2	1	2	3	7	3	2	1	1	1	2	1	1	1	4	4	4	4	4	4	4	4	4	1	2	1	2	2	2	2	1	1	3	2	5
1	3	0	0				2022-12-17	17	49	2	1	2	1	2	1	2	1	2	2	2	2	2	2	3	3	3	3	3	3	3	3	3	2	2	2	2	2	2	2	1	1	3	2	5
1	3	0	0				2022-12-17	17	46	1	1	2	2	2	3	2	1	1	1	1	1	1	1	4	3	3	3	3	3	3	3	3	1	2	2	2	2	2	2	2	1	3	2	3
1	3	1	1	1	0	1	2022-12-22	17	40	2	1	2	2	7	3	2	1	1	1	2	1	1	1	4	4	4	4	4	4	4	4	4	1	2	2	2	2	2	2	2	1	4	-3	-3
1	3	0	0				2022-12-23	16	40	1	1	2	2	2	4	2	1	1	1	2	1	1	1	4	4	4	4	4	4	4	4	4	2	2	2	2	2	2	2	1	1	3	2	4
1	3	0	0				2022-12-23	17	43	1	1	2	3	5	2	2	1	1	1	2	1	1	1	4	4	4	4	4	4	4	4	4	1	2	2	2	2	2	2	2	1	3	2	4
1	3	0	0				2022-12-23	17	47	2	1	2	3	3	1	2	1	1	1	2	1	1	1	3	3	3	3	3	3	3	3	3	1	2	2	2	2	2	2	2	1	1	-3	-3
1	3	0	0				2022-12-24	17	26	2	1	1	4	4	4	3	1	1	1	2	1	1	1	4	4	4	4	4	4	4	4	4	1	2	2	2	2	2	2	2	1	3	1	-3
1	3	0	0				2022-12-24	16	39	2	1	2	2	2	2	2	1	1	1	1	1	1	1	4	4	4	3	3	3	3	3	3	1	2	1	2	1	1	1	1	1	2	1	-3
1	3	0	0				2022-12-24	17	38	2	1	2	3	2	2	2	1	1	1	1	1	1	1	4	4	4	4	4	4	4	4	4	1	2	2	2	2	2	2	2	1	3	2	5
1	3	1	1	1	50	1	2022-12-24	17	43	2	1	2	2	2	2	2	1	1	1	1	1	1	1	3	3	3	3	3	3	3	3	3	1	2	2	2	2	2	2	2	1	3	2	3
1	3	0	0				2022-12-24	15	48	2	1	2	2	3	2	2	1	1	1	2	1	1	1	3	4	4	3	3	3	3	3	3	1	2	1	2	1	2	2	1	1	4	-3	-3
1	3	1	1	1	0	1	2022-12-24	16	36	2	1	3	2	2	1	1	1	1	1	1	1	1	1	3	3	3	3	3	3	3	3	3	1	2	2	2	2	1	2	1	1	4	-3	-3
1	3	1	1	1	0	0	2022-12-28	18	18	2	1	1	4	7	1	2	1	1	1	1	2	2	2	4	4	4	4	4	4	4	4	4	2	2	2	2	2	2	2	2	1	4	-3	-3
1	3	0	0				2022-12-28	16	36	2	1	3	2	3	3	1	1	1	1	1	1	1	1	4	4	4	3	3	3	3	3	3	1	2	2	2	1	2	2	2	1	3	2	4
1	3	1	1	1	0	1	2022-12-28	18	18	2	1	1	4	7	2	2	1	1	1	1	1	1	1	4	4	4	4	4	4	4	4	4	1	2	2	2	2	2	2	2	1	3	2	4
1	3	0	0				2022-12-28	17	47	1	1	2	3	3	1	2	1	1	1	2	1	1	1	4	4	4	4	4	4	2	2	2	1	2	1	2	2	1	2	1	1	4	-3	-3
1	3	1	1	1	0	0	2022-12-28	17	50	1	1	2	3	3	3	2	1	1	2	2	1	1	1	3	3	3	3	3	3	3	3	3	1	2	2	2	2	2	2	2	1	3	2	4
1	3	0	0				2022-12-28	16	16	2	1	1	3	7	2	2	1	1	1	1	1	1	1	3	3	3	3	3	3	3	3	3	1	2	1	1	2	2	2	2	1	3	2	3
1	3	0	0				2022-12-28	15	52	2	1	2	2	2	3	2	1	1	1	2	1	1	1	4	4	4	4	4	4	4	4	4	1	2	1	2	2	2	1	2	1	3	2	1
1	3	0	0				2022-12-28	16	39	1	1	2	2	5	4	2	1	1	1	2	2	2	2	4	4	4	4	4	4	4	4	4	2	2	2	2	2	2	2	2	1	3	1	-3
1	3	0	0				2022-12-28	17	41	2	1	4	2	2	1	2	1	1	1	2	1	1	1	3	3	3	3	3	3	3	3	3	1	2	2	2	2	2	2	2	1	3	1	-3
1	3	0	0				2022-12-28	15	52	2	1	2	2	2	1	2	1	2	2	1	1	1	1	4	4	4	4	4	4	4	4	4	1	2	2	2	2	2	2	2	1	4	-3	-3
1	3	1	0				2022-12-29	16	40	2	1	1	3	3	2	2	1	1	1	1	1	1	1	3	3	3	3	3	3	3	3	3	1	2	2	2	2	2	2	2	1	5	-3	-3
1	3	1	0				2022-12-29	17	44	1	1	2	2	2	1	2	1	1	1	1	1	1	1	3	3	3	3	3	3	3	3	3	1	2	2	2	1	2	2	2	1	3	2	1
1	3	1	1	1	3	0	2022-12-29	16		2	1	2	2	2	1	1	1	1	1	1	1	1	1	4	4	4	4	4	4	4	4	4	2	2	1	2	2	2	2	1	1	5	-3	-3
1	3	1	1	1	20	1	2022-12-29	16	43	1	1	2	1	7	5	3	1	1	1	1	1	1	1	1	1	1	4	4	4	4	4	4	1	2	2	2	2	2	2	2	1	4	-3	-3
1	3	0	0				2022-12-29	16	40	2	1	2	3	2	2	2	1	1	1	1	1	1	1	4	4	4	3	3	3	3	3	3	1	2	2	2	2	1	2	2	1	3	2	2
1	3	1	0				2022-12-29	18	45	2	1	2	2	5	2	2	1	1	1	1	1	1	1	3	3	3	3	3	3	3	3	3	1	2	2	2	2	2	2	2	1	1	-3	-3
1	3	1	1	1	20	1	2022-12-30	16	43	1	1	2	3	7	3	2	1	1	1	1	1	1	1	3	3	3	3	3	3	3	3	3	1	2	2	2	2	2	2	2	1	4	-3	-3
1	3	0	0				2022-12-30	17	38	2	1	3	2	2	2	2	1	1	1	1	1	1	1	3	3	3	3	3	3	3	3	3	1	1	1	1	2	2	2	2	1	1	-3	-3
1	3	0	0				2022-12-30	17	44	1	1	2	3	5	4	2	1	1	2	1	1	1	1	4	4	4	4	4	4	4	4	4	2	2	2	2	2	2	2	2	1	3	2	4
1	3	0	0				2022-12-30	18	47	2	1	2	2	2	1	2	1	1	1	2	1	1	1	3	3	3	3	3	3	3	3	3	1	2	2	2	2	1	2	2	1	3	2	5
1	3	0	0				2022-12-31	16	48	1	1	2	2	7	2	2	1	1	1	2	1	1	1	4	4	4	3	3	3	3	3	3	1	1	1	2	2	1	2	2	1	3	2	5
1	4	1	1	1	30	1	2023-02-20	18	53	2	1	2	1	2	1	2	1	1	1	2	2	1	2	4	1	2	4	1	3	4	1	2	1	2	2	2	1	2	1	2	1	5	-3	-3
1	4	1	1	1	50	1	2023-02-20	16	52	2	1	1	2	6	1	2	1	1	1	2	1	1	1	3	3	3	3	3	3	3	3	3	1	2	2	2	2	2	2	2	1	4	-3	-3
1	4	0	0				2023-02-20	17	45	2	1	2	3	5	2	2	1	1	1	1	1	1	1	4	3	3	4	3	3	4	3	3	1	1	1	1	2	1	2	1	1	3	2	3
1	4	1	1	1	0	0	2023-02-20	16	48	2	1	2	1	2	2	2	1	2	1	2	1	1	2	3	3	2	4	4	3	3	3	3	2	2	2	2	2	2	2	1	1	2	2	4
1	4	0	0				2023-02-21	18	40	2	1	1	4	3	2	2	1	1	1	1	1	1	1	4	4	4	3	3	3	3	3	3	1	2	2	2	1	1	1	1	1	3	2	2
1	4	0	0				2023-02-21	16	40	2	1	1	5	2	3	2	1	1	1	1	1	1	1	3	3	3	3	3	3	3	3	3	2	2	2	2	2	2	2	2	2	5	-3	-3
1	4	0	0				2023-02-21	16	49	1	1	2	2	2	2	2	1	1	1	1	1	1	1	4	3	3	4	4	4	4	4	4	1	2	2	2	2	2	2	2	1	3	2	3
1	4	1	1	1	0	0	2023-02-21	15	44	1	1	2	2	6	1	2	1	1	1	1	2	2	2	3	3	3	3	3	3	3	3	3	1	2	2	2	2	2	2	1	2	5	-3	-3
1	4	0	0				2023-02-21	17	44	1	1	2	3	2	4	2	1	2	2	2	2	2	2	3	3	3	3	3	3	3	3	3	1	2	2	1	2	2	2	2	1	4	-3	-3
1	4	0	0				2023-02-21	15	36	2	1	2	1	2	2	2	1	1	1	1	1	1	1	3	3	3	3	3	3	3	3	3	1	2	1	2	2	2	2	2	1	3	2	4
1	4	1	1	1	10	1	2023-02-21	16		2	1	1	2	2	2	2	1	2	2	2	2	2	2	3	3	3	3	3	3	3	3	3	2	1	1	1	2	2	2	2	1	1	-3	-3
1	4	1	1	1	20	1	2023-02-21	16	40	2	1	2	2	2	2	2	1	1	1	1	1	1	1	3	3	3	3	3	3	3	3	3	1	2	2	2	2	2	2	2	1	3	1	-3
1	4	1	1	1	0	1	2023-02-22	18	58	2	1	2	2	6	3	2	1	1	2	2	2	2	2	4	4	4	3	3	3	4	4	4	2	2	2	2	2	2	2	2	2	5	-3	-3
1	4	1	1	1	0	1	2023-02-22	17	43	2	1	2	4	3	2	2	1	2	2	1	2	2	2	3	3	3	3	3	3	3	3	3	1	2	2	2	2	2	2	2	2	4	-3	-3
1	4	0	0				2023-02-22	17	36	2	1	2	2	2	4	2	1	1	1	1	1	1	1	4	3	3	4	3	3	4	3	3	1	2	2	2	1	2	2	2	1	3	2	3
1	4	1	1	0	0	0	2023-02-22	17	41	1	1	1	4	5	3	3	1	1	1	1	1	1	1	1	1	1	1	1	1	1	1	1	1	2	2	2	2	2	2	2	1	3	2	3
1	4	0	0				2023-02-23	15	39	2	1	2	1	2	1	2	1	1	1	1	1	1	1	3	3	3	3	3	3	3	3	3	1	2	2	2	2	2	2	2	2	4	-3	-3
1	4	1	1	1	20	1	2023-02-23	16	44	2	1	2	2	6	1	2	1	1	1	1	1	1	1	4	4	4	4	4	4	4	4	4	1	1	2	2	2	2	2	2	1	1	-3	-3
1	4	0	0				2023-02-23	18	47	1	1	2	2	3	1	2	1	2	2	2	2	2	2	3	3	3	3	3	3	3	3	3	2	2	2	2	2	2	2	2	2	5	-3	-3
1	4	0	0				2023-02-23	16	54	1	1	2	2	2	1	2	1	1	1	2	1	1	1	1	1	1	1	1	1	1	1	1	2	2	2	2	2	2	2	1	1	3	1	-3
1	4	1	1	1	10	1	2023-02-23	17	32	2	1	2	2	6	3	2	1	1	1	2	1	1	1	4	4	4	4	4	4	4	4	4	1	1	1	2	2	2	2	2	1	3	1	-3
1	4	1	1	1	12	1	2023-02-24	16	54	2	1	2	1	2	1	2	1	2	2	1	2	2	2	3	3	3	3	3	3	3	3	3	1	1	2	2	2	2	2	1	1	5	-3	-3
1	4	1	1	1	0	1	2023-02-24	17	39	2	1	2	3	6	1	2	1	1	1	1	1	1	1	3	3	3	3	3	3	3	3	3	1	2	2	2	2	2	2	2	1	1	-3	-3
1	4	0	0				2023-02-24	17	53	1	1	2	2	2	1	2	1	1	1	2	1	1	1	3	3	3	3	3	3	3	3	3	1	2	2	2	2	2	2	1	1	3	2	5
1	4	0	0				2023-02-24	17	53	1	1	2	2	2	3	2	1	2	2	2	1	2	2	3	3	3	3	3	3	3	3	3	2	1	1	1	2	2	2	1	2	3	1	-3
1	4	1	1	1	0	0	2023-02-24	16	42	2	1	2	2	2	2	2	1	1	1	1	1	1	1	4	4	4	3	3	3	3	3	3	1	2	2	2	2	2	2	1	1	3	1	-3
1	4	1	0				2023-02-24	17	51	2	1	2	1	2	2	2	1	2	2	2	2	2	2	3	3	3	3	3	3	3	3	3	2	2	2	2	2	2	2	2	2	5	-3	-3
1	4	0	0				2023-02-25	17	41	2	1	2	2	2	1	2	1	1	1	1	1	1	1	4	4	4	3	3	3	3	3	3	1	1	1	1	2	2	1	2	1	3	2	3
1	4	1	0				2023-02-27	18	51	2	1	2	2	2	1	2	1	1	1	2	2	2	2	3	3	3	3	3	3	2	2	2	1	1	2	2	2	2	2	2	1	2	3	-3
1	4	0	0				2023-02-27	18	48	2	1	2	2	2	1	2	1	1	1	1	2	2	2	4	4	4	4	4	4	4	4	4	1	2	2	2	2	2	2	2	1	1	-3	-3
1	4	1	1	1	0	1	2023-02-27	16	34	2	1	2	2	2	2	2	1	1	1	1	1	1	1	3	3	3	3	3	3	3	3	3	1	1	2	2	2	2	2	1	1	1	-3	-3
1	4	0	0				2023-02-27	17	48	1	1	2	2	2	1	2	1	1	1	1	1	2	2	4	2	2	4	2	2	4	2	2	1	2	2	2	2	2	2	2	1	3	2	2
1	4	0	0				2023-02-28	16	48	2	1	2	5	7	5	2	1	1	1	1	1	1	1	4	4	4	4	4	4	4	4	4	1	2	2	2	2	1	2	2	1	3	2	4
1	4	0	0				2023-02-28	18	36	2	1	2	2	7	2	2	1	1	1	1	1	1	1	4	4	4	4	4	4	4	4	4	1	2	2	2	2	2	2	2	1	4	-3	-3
1	4	1	1	0	10	1	2023-02-28	17	55	2	1	2	2	6	2	2	1	2	2	2	2	2	2	3	3	3	3	3	3	3	3	3	2	2	2	2	2	2	2	1	1	4	-3	-3
1	4	0	0				2023-02-28	16	36	2	1	1	2	2	1	2	1	1	1	2	1	1	1	3	3	3	3	3	3	3	3	3	2	2	2	2	2	2	2	1	1	3	1	-3
1	4	0	0				2023-02-28	18	51	1	1	2	2	7	2	3	1	1	1	2	1	1	2	3	3	3	3	3	3	3	3	3	1	2	2	2	2	2	2	1	1	3	2	2
1	4	1	1	0	0	0	2023-02-28	18	35	2	1	2	3	2	3	2	1	1	1	1	1	1	1	4	4	4	4	4	4	4	4	4	1	2	2	2	2	2	2	2	1	4	-3	-3
1	4	0	0				2023-02-20	17	37	2	1	2	2	2	3	2	1	1	1	2	1	2	2	4	2	2	3	2	2	3	2	2	1	2	2	2	2	2	2	2	1	3	2	3

## Sheet: codebook
VARIABLE NAME	MEANING	VALUE
arm	group	0=standard-of-care arm
		1=pay-it-forward arm
study site	community health centers	1=Yulin Community Health Service Center (site A)
		2=Longtan Community Health Service Center (site B)
		3=Xinjin District Maternal and Child Healthcare Hospital (site D)
		4=Third People’s Hospital of Chengdu Eastern New Area (Site C)
appointment	Whether to make an appointment for vaccination	0=No
		1=Yes
uptake	Whether receive the first dose of HPV vaccine	0=No
		1=Yes
uptake2	Whether receive the second dose of HPV vaccine	0=No
		1=Yes
donation	The actual donation amount (RMB)	1USD=6.89RMB
		(Only the participants who receive the HPV vaccine in the pay-it-forward arm have the data on this item)
postcard writing	Whether write a postcard for the future girls	0=No
		1=Yes
		(Only the participants who receive the HPV vaccine in the pay-it-forward arm have the data on this item)
PART A BASIC INFORMATION
A0.1	The date of filling the questionnaire	YY-MM-DD
Age1	Age of girls	years
Age2	Age of caregivers	years
A1	Sex of the participating caregiver	1=male
		2=female
A2	Ethnicity	1=Han
		2=Others
A4	Marital status of the caregivers	1=unmarried
		2=engaged or married
		3=separated or divorced
		4=widowed
		5=others
A6	The highest educational level of participating caregiver	1=Primary school or below
		2=Junior middle school
		3=High school
		4=Undergraduate or college
		5=Postgraduate
A7	The current occupation of participating caregiver	1=Civil servant
		2=Farmer
		3=Ordinary workers (blue collar or labor-intensive work)
		4=Company staff (white collar or office work)
		5=Technicians
		6=Unemployed or retired
		7=Others
A8	The household income levels per year (RMB)	1=0-10,000 RMB/Year (0-1,415 USD/Year)
		2=10,000-30,000 RMB/Year (1,415-4,354 USD/Year)
		3=30,000-80,000 RMB/Year (4,354-11,611USD/Year)
		4=80,000-150,000 RMB/Year (11,611-21,771USD/Year)
		5=150,000-300,000 RMB/Year (21771-43541USD/Year)
		6=300,000-1,000,000 RMB/Year (43,541-145,137USD/Year)
		7=1,000,000 RMB/Year or above (145,137 USD /Year or above)
A9	Whether anyone in the same household has ever been infected with HPV or cervical cancer	1=Yes
		2=No
		3=Not clear
B1	Today, the researchers introduced the HPV vaccine and the Pay-it-forward project to you. Are you willing for your child receive the HPV vaccine through this project?	1=Yes
		2=No
PART C VACCINE-RELATED INFORMATION
C1	Have you ever heard about the HPV prior to this program	1=Yes
		2=No
C2	Have you ever heard about HPV vaccines prior to this program	1=Yes
		2=No
C3	Have ever heard the piloting projects to cover the HPV vaccination of 13-14 years old girls in Chengdu at the end of 2021	1=Yes
		2=No
C4	Were you aware of the following vaccines marketed in this country prior to this program
C4.1	Were you aware of the following vaccines marketed in this country prior to this program - Nona-valent	1=Yes
		2=No
C4.2	Were you aware of the following vaccines marketed in this country prior to this program – Quadri-valent	1=Yes
		2=No
C4.3	Were you aware of the following vaccines marketed in this country prior to this program - Bi-valent (include both imported and domestic vaccines)	1=Yes
		2=No
C5	In general, I think HPV vaccination is important
C5.1	In general, I think nonavalent HPV vaccination is important.	1= Strongly disagree
		2= Disagree
		3= Agree
		4= Strongly agree
C5.2	In general, I think quadrivalent HPV vaccination is important.	1= Strongly disagree
		2= Disagree
		3= Agree
		4= Strongly agree
C5.3	In general, I think bivalent HPV vaccination is important (include both imported and domestic vaccines).	1= Strongly disagree
		2= Disagree
		3= Agree
		4= Strongly agree
C6	In general, I think the HPV vaccination is safe
C6.1	In general, I think the nonavalent HPV vaccination is safe.	1= Strongly disagree
		2= Disagree
		3= Agree
		4= Strongly agree
C6.2	In general, I think the quadrivalent HPV vaccination is safe.	1= Strongly disagree
		2= Disagree
		3= Agree
		4= Strongly agree
C6.3	In general, I think the bivalent HPV vaccination is safe (include both imported and domestic vaccines).	1= Strongly disagree
		2= Disagree
		3= Agree
		4= Strongly agree
C7	In general, I think the HPV vaccination is effective
C7.1	In general, I think the nonavalent HPV vaccination is effective.	1= Strongly disagree
		2= Disagree
		3= Agree
		4= Strongly agree
C7.2	In general, I think the quadrivalent HPV vaccination is effective.	1= Strongly disagree
		2= Disagree
		3= Agree
		4= Strongly agree
C7.3	In general, I think the bivalent HPV vaccination is effective (include both imported and domestic vaccines).	1= Strongly disagree
		2= Disagree
		3= Agree
		4= Strongly agree
C8	Has anyone around you been vaccinated against HPV?	1=Yes
		2=No
C9	Have you ever been hesitant about getting the HPV vaccination (except for allergies)?	1=Yes
		2=No
C10	Have you ever postponed the HPV vaccination (except for allergies)?	1=Yes
		2=No
C11	Have you ever refused to receive the HPV vaccination (except for allergies)?	1=Yes
		2=No
C12	Have you ever heard about negative information about HPV vaccination	1=Yes
		2=No
C13	Do any of your friends or relatives object to HPV vaccination?	1=Yes
		2=No
C14	Have you or people around you had experienced adverse effects associated with HPV vaccination?	1=Yes
		2=No
C15	Is the cost a barrier for you or your family members to receive the HPV vaccination?	1=Yes
		2=No
C16	Do you think that, after HPV vaccination, your child still needs regular cervical cancer screening after they get married/become sexually active?	1=Yes
		2=No
C17	Which of the above three HPV vaccines would you preferably want your daughter to receive?	1= 2vHPV vaccines (both imported and domestic) (End)
		2= imported 4vHPV vaccines
		3= imported 9vHPV vaccines
		4= No preferences, all the above are fine (End)
		5= Not sure (End)
C18	If your community health center has no supply of 4v/9v HPV vaccines, you will let your daughter	1=Vaccinate with 2vHPV vaccines (imported or domestic) (End)
		2=Not vaccinate now but wait until 4v/9vHPV vaccines are available in the community
		3= Others
		-3=skip
C19	How long will you be willing to wait in order for your daughter to receive a preferred type of HPV vaccine?	1=More than five years
		2=Two to five years (including five years)
		3=One to two years (including two years)
		4=Six months to one year (including one year)
		5=Six months or below
		-3=skip
